# Supplementary material for: Prevalence and Factors Associated with Common Mental Disorders and Posttraumatic Stress Disorder Among Healthcare Workers in a Reference Center for Infectious Diseases During the COVID-19 Pandemic: A Survey-Based Cross-Sectional Study
Source: Int J Environ Res Public Health. 2025 Feb 13;22(2):271. doi: 10.3390/ijerph22020271 (PMC11855729; doi:10.3390/ijerph22020271)
Supplement: Supplementary file 1 [file ijerph-22-00271-s001.zip]

Archive with 1 entries (1 files):
- ijerph-3388247-supplementary.docx
